# Supplementary material for: DAF-2c signaling promotes taste avoidance after starvation in Caenorhabditis elegans by controlling distinct phospholipase C isozymes
Source: Commun Biol. 2022 Jan 11;5:30. doi: 10.1038/s42003-021-02956-8 (PMC8752840; doi:10.1038/s42003-021-02956-8)
Supplement: Supplementary file 4 — Supplementary Data 1 [file 42003_2021_2956_MOESM4_ESM.xlsx]

## Sheet: Sheet1
List of mutant and transgenic C. elegans strains
Strain	Genotype	Source	Used in
GR1307	daf-16(mgDf50) I.	CGC	Fig 1/ Supple Fig 1
JN2722	daf-2c(pe2722) III.	Ref. 12
JN3767	ins-1(nr2091) IV.	Ref. 29
JN3214	daf-16(mgDf50) I; daf-2c(pe2722) III.	Ref. 12
JN2730	daf-16(mgDf50) I; ins-1(nr2091) IV.	This study
JN2729	daf-2c(pe2722) III; ins-1(nr2091) IV.	This study
JN2731	daf-16(mgDf50) I; daf-2c(pe2722) III; ins-1(nr2091) IV.	This study
JN798	peEx759[myo-3p::venus]	Ref. 11	Fig 2
JN759	ins-1(nr2091) IV; peEx759[myo-3p::venus]	This study
JN763	ins-1(nr2091) IV; peEx763[tbh-1p::ins-1::venus(5), myo3p::venus(10), pPD49.26(85)]	This study
JN3777	ins-1(nr2091) IV; peEx3777[tbh-1p::ins-1::venus(5), myo3p::venus(10), pPD49.26(85)]	This study
JN3778	ins-1(nr2091) IV; peEx3778[tbh-1p::ins-1::venus, dat-1p::VR1, myo3p::venus]	This study
JN3779	ins-1(nr2091) IV; peEx3779[tbh-1p::ins-1::venus, dat-1p::VR1, myo3p::venus]	This study
JN3780	cat-2(e1112) II; ins-1(nr2091) IV; peEx3778[tbh-1p::ins-1::venus, dat-1p::VR1, myo3p::venus]	This study
JN759	ins-1(nr2091) IV; peEx759[myo-3p::venus]	This study	Fig 3
JN3768	ins-1(nr2091) IV; peEx3768[dat-1p::ins-1::venus(30), myo-3p::venus(10), pPD49.26(60)]	This study
JN3769	ins-1(nr2091) IV; peEx3769[dat-1p::ins-1::venus(30), myo-3p::venus(10), pPD49.26(60)]	This study
JN3770	ins-1(nr2091) IV; peEx3770[dat-1p::VR1(60), myo-3p::venus(10), pPD49.26(30)]	This study
JN3771	ins-1(nr2091) IV; peEx3771[dat-1p::VR1(60), myo-3p::venus(10), pPD49.26(30)]	This study
JN3772	ins-1(nr2091) IV; peEx3772[dat-1p::ins-1::venus(30), dat-1p::VR1(60), myo-3p::venus(10)]	This study
JN3773	ins-1(nr2091) IV; peEx3773[dat-1p::ins-1::venus(30), dat-1p::VR1(60), myo-3p::venus(10)]	This study
JN3775	daf-2c(pe2722) III; ins-1(nr2091) IV; peEx3772[dat-1p::ins-1::venus(30), dat-1p::VR1(60), myo-3p::venus(10)]	This study
JN3776	daf-16(mgDf50) I; ins-1(nr2091) IV; peEx3772[dat-1p::ins-1::venus(30), dat-1p::VR1(60), myo-3p::venus(10)]	This study
JN3793	peEx3793[ins-1(s)p::GCaMP6s (50), ins-1(s)p::mCherry (20), lin-44p::mCherry(20)]	This study	Fig 4/ Supple Fig 4
JN3354	peEx3354[gcy-5p::TeTx(30), ins-1(s)p::GCaMP6s(50), ins-1(s)p::mCherry(10), lin-44p::mCherry(10)]	This study
JN3767	ins-1(nr2091) IV.	Ref. 29	Fig 5/ Supple Fig 5/ Supple Fig 6
JN2722	daf-2c(pe2722) III.	Ref. 12
MT1083	egl-8(n488) V.	CGC
JN1238	plc-1((pe1238) X.	Ref. 25
JN3726	daf-2c(pe2722) III; egl-8(n488) V.	This study
JN2753	daf-2c(pe2722) III; plc-1(pe1238) X.	This study
JN1273	ins-1(nr2091) IV; plc-1(pe1238) X.	This study
JN3794	peEx3794[gcy-5p::Cas9::sl2::cfp (10), U6p::gRNA (empty) (50), myo-3p::venus(10), pPD49.26(30)]	This study
JN3795	peEx3795[gcy-5p::Cas9::sl2::cfp (10), U6p::gRNA (empty) (50), myo-3p::venus(10), pPD49.26(30)]	This study
JN3796	peEx3796[gcy-5p::Cas9::sl2::cfp (10), U6p::gRNA (plc-1) (50), myo-3p::venus(10), pPD49.26(30)]	This study
JN3797	peEx3797[gcy-5p::Cas9::sl2::cfp (10), U6p::gRNA (plc-1) (50), myo-3p::venus(10), pPD49.26(30)]	This study
JN3798	peEx3798[gcy-5p::Cas9::sl2::cfp (10), U6p::gRNA (egl-8) (50), myo-3p::venus(10), pPD49.26(30)]	This study
JN3799	peEx3799[gcy-5p::Cas9::sl2::cfp (10), U6p::gRNA (egl-8) (50), myo-3p::venus(10), pPD49.26(30)]	This study
JN4700	daf-2c(pe2722) III; peEx3796[gcy-5p::Cas9::sl2::cfp (10), U6p::gRNA (plc-1) (50), myo-3p::venus(10), pPD49.26(30)]	This study
JN4701	daf-2c(pe2722) III; peEx3797[gcy-5p::Cas9::sl2::cfp (10), U6p::gRNA (plc-1) (50), myo-3p::venus(10), pPD49.26(30)]	This study
JN4702	daf-2c(pe2722) III; peEx3798[gcy-5p::Cas9::sl2::cfp (10), U6p::gRNA (egl-8) (50), myo-3p::venus(10), pPD49.26(30)]	This study
JN4703	daf-2c(pe2722) III; peEx3799[gcy-5p::Cas9::sl2::cfp (10), U6p::gRNA (egl-8) (50), myo-3p::venus(10), pPD49.26(30)]	This study
JN4758	plc-1(pe1238) X; peEx3798[gcy-5p::Cas9::sl2::cfp (10), U6p::gRNA (egl-8) (50), myo-3p::venus(10), pPD49.26(30)]	This study
JN4759	plc-1(pe1238) X; peEx3799[gcy-5p::Cas9::sl2::cfp (10), U6p::gRNA (egl-8) (50), myo-3p::venus(10), pPD49.26(30)]	This study
JN4760	daf-2(pe2722) III; plc-1(pe1238) X; peEx3798[gcy-5p::Cas9::sl2::cfp (10), U6p::gRNA (egl-8) (50), myo-3p::venus(10), pPD49.26(30)]	This study
JN4761	daf-2(pe2722) III; plc-1(pe1238) X; peEx3799[gcy-5p::Cas9::sl2::cfp (10), U6p::gRNA (egl-8) (50), myo-3p::venus(10), pPD49.26(30)]	This study
JN2722	daf-2c(pe2722) III.	Ref. 12	Fig 6
RB759	akt-1(ok525) V.	CGC
VC204	akt-2(ok393) X.	CGC
JN3766	daf-2c(pe2722) III; akt-1(ok525) V.	This study
JN4704	plc-1(pe1238); peEx4704[gcy-5p::PLC-1(+) (90), myo-3p::venus(10)]	This study
JN4705	plc-1(pe1238); peEx4705[gcy-5p::PLC-1(+) (90), myo-3p::venus(10)]	This study
JN4706	plc-1(pe1238); peEx4706[gcy-5p::PLC-1(+) (90), myo-3p::venus(10)]	This study
JN4707	plc-1(pe1238); peEx4707[gcy-5p::PLC-1(+) (90), myo-3p::venus(10)]	This study
JN4708	plc-1(pe1238); peEx4708[gcy-5p::PLC-1(3A) (90), myo-3p::venus(10)]	This study
JN4709	plc-1(pe1238); peEx4709[gcy-5p::PLC-1(3A) (90), myo-3p::venus(10)]	This study
JN4710	plc-1(pe1238); peEx4710[gcy-5p::PLC-1(3A) (90), myo-3p::venus(10)]	This study
JN4711	plc-1(pe1238); peEx4711[gcy-5p::PLC-1(3A) (90), myo-3p::venus(10)]	This study
JN759	ins-1(nr2091) IV; peEx759[myo-3p::venus]	This study	Supple Fig 2
JN4725	ins-1(nr2091); peEx4725[daf-7p::ins-1::venus (5), myo-3p::gfp (30), pPD49.26 (65)]	This study
JN4726	ins-1(nr2091); peEx4726[daf-7p::ins-1::venus (5), myo-3p::gfp (30), pPD49.26 (65)]	This study
JN4727	ins-1(nr2091); peEx4727[daf-7p::ins-1::venus (5), myo-3p::gfp (30), pPD49.26 (65)]	This study
JN4728	ins-1(nr2091); peEx4728[odr-10p::ins-1::venus (50), myo-3p::venus (10), pPD49.26 (40)]	This study
JN4729	ins-1(nr2091); peEx4729[odr-10p::ins-1::venus (50), myo-3p::venus (10), pPD49.26 (40)]	This study
JN4730	ins-1(nr2091); peEx4730[gcy-28p::ins-1::venus (5), myo-3p::gfp (30), pPD49.26 (65)]	This study
JN4731	ins-1(nr2091); peEx4731[gcy-28p::ins-1::venus (5), myo-3p::gfp (30), pPD49.26 (65)]	This study
JN4732	ins-1(nr2091); peEx4732[gcy-28p::ins-1::venus (5), myo-3p::gfp (30), pPD49.26 (65)]	This study
JN4733	ins-1(nr2091); peEx4733[gcy-28p::ins-1::venus (5), myo-3p::gfp (30), pPD49.26 (65)]	This study
JN4734	ins-1(nr2091); peEx4734[trx-1p::ins-1::venus (30), myo-3p::venus (10), pPD49.26 (60)]	This study
JN4735	ins-1(nr2091); peEx4735[trx-1p::ins-1::venus (30), myo-3p::venus (10), pPD49.26 (60)]	This study
JN4736	ins-1(nr2091); peEx4736[glr-3p::ins-1::venus (30), myo-3p::venus (10), pPD49.26 (60)]	This study
JN4737	ins-1(nr2091); peEx4737[glr-3p::ins-1::venus (30), myo-3p::venus (10), pPD49.26 (60)]	This study
JN4738	ins-1(nr2091); peEx4738[tph-1p::ins-1::venus (30), myo-3p::venus (10), pPD49.26 (60)]	This study
JN4739	ins-1(nr2091); peEx4739[tph-1p::ins-1::venus (30), myo-3p::venus (10), pPD49.26 (60)]	This study
JN4740	ins-1(nr2091); peEx4740[tph-1p::ins-1::venus (30), myo-3p::venus (10), pPD49.26 (60)]	This study
JN4741	ins-1(nr2091); peEx4741[tbh-1p::ins-1::venus (5), myo-3p::gfp (30), pPD49.26 (65)]	This study
JN4742	ins-1(nr2091); peEx4742[tbh-1p::ins-1::venus (5), myo-3p::gfp (30), pPD49.26 (65)]	This study
JN4743	ins-1(nr2091); peEx4743[tbh-1p::ins-1::venus (5), myo-3p::gfp (30), pPD49.26 (65)]	This study
JN3768	ins-1(nr2091) IV; peEx3768[dat-1p::ins-1::venus(30), myo-3p::venus(10), pPD49.26(60)]	This study
JN3769	ins-1(nr2091) IV; peEx3769[dat-1p::ins-1::venus(30), myo-3p::venus(10), pPD49.26(60)]	This study
JN4724	peEx4724[ins-1FOS::sl2::gfp, pRF4]	This study
JN4755	dat-1(ok157) III; ins-1(nr2091) IV; peEx4742[tbh-1p::ins-1::venus (5), myo-3p::gfp (30), pPD49.26 (65)]	This study
JN4756	cat-2(e1112) II; dat-1(ok157) III; ins-1(nr2091) IV; peEx4742[tbh-1p::ins-1::venus (5), myo-3p::gfp (30), pPD49.26 (65)]	This study
JN4757	dat-1(ok157) III; ins-1(nr2091) IV; dop-3(vs106) X; peEx4742[tbh-1p::ins-1::venus (5), myo-3p::gfp (30), pPD49.26 (65)]	This study
JN4744	peEx4744[gcy-28p::Cas9::sl2::cfp (10), U6p::gRNA (empty) (50), myo-3p::venus(10), pPD49.26(30)]	This study	Supple Fig 3
JN4745	peEx4745[gcy-28p::Cas9::sl2::cfp (10), U6p::gRNA (empty) (50), myo-3p::venus(10), pPD49.26(30)]	This study
JN4746	peEx4746[gcy-28p::Cas9::sl2::cfp (10), U6p::gRNA (ins-1) (50), myo-3p::venus(10), pPD49.26(30)]	This study
JN4747	peEx4747[gcy-28p::Cas9::sl2::cfp (10), U6p::gRNA (ins-1) (50), myo-3p::venus(10), pPD49.26(30)]	This study
JN4748	peEx4748[ges-1p::Cas9::sl2::cfp (40), U6p::gRNA (ins-1) (50), myo-3p::venus(10)]	This study
JN4749	peEx4749[ges-1p::Cas9::sl2::cfp (40), U6p::gRNA (ins-1) (50), myo-3p::venus(10)]	This study
JN4772	peEx4772[gpc-1p::cas9::sl2::cfp::unc-2 UTR (10), U6p::gRNA (empty) (50), myo-3p::venus (10)]	This study
JN4773	peEx4773[gpc-1p::cas9::sl2::cfp::unc-2 UTR (10), U6p::gRNA (empty) (50), myo-3p::venus (10)]	This study
JN4774	peEx4774[gpc-1p::cas9::sl2::cfp::unc-2 UTR (10), U6p::gRNA (ins-1) (50), myo-3p::venus (10)]	This study
JN4775	peEx4775[gpc-1p::cas9::sl2::cfp::unc-2 UTR (10), U6p::gRNA (ins-1) (50), myo-3p::venus (10)]	This study
JN4776	peEx4776[tbh-1p::cas9::sl2::cfp::unc-2 UTR (10), U6p::gRNA (empty) (50), myo-3p::venus (10)]	This study
JN4777	peEx4777[tbh-1p::cas9::sl2::cfp::unc-2 UTR (10), U6p::gRNA (empty) (50), myo-3p::venus (10)]	This study
JN4778	peEx4778[tbh-1p::cas9::sl2::cfp::unc-2 UTR (10), U6p::gRNA (ins-1) (50), myo-3p::venus (10)]	This study
JN4779	peEx4779[tbh-1p::cas9::sl2::cfp::unc-2 UTR (10), U6p::gRNA (ins-1) (50), myo-3p::venus (10)]	This study
JN4712	peEx4712[rgef-1p::cas9::sl2::cfp (30), U6p::gRNA (empty) (50), myo-3p::venus (10)]	This study	Supple Fig 7
JN4713	peEx4713[rgef-1p::cas9::sl2::cfp (30), U6p::gRNA (empty) (50), myo-3p::venus (10)]	This study
JN4714	peEx4714[rgef-1p::cas9::sl2::cfp (30), U6p::gRNA (ins-1) (50), myo-3p::venus (10)]	This study
JN4715	peEx4715[rgef-1p::cas9::sl2::cfp (30), U6p::gRNA (ins-1) (50), myo-3p::venus (10)]	This study
JN4716	peEx4716[rgef-1p::cas9::sl2::cfp (30), U6p::gRNA (plc-1 #1) (50), myo-3p::venus (10)]	This study
JN4717	peEx4717[rgef-1p::cas9::sl2::cfp (30), U6p::gRNA (plc-1 #1) (50), myo-3p::venus (10)]	This study
JN4718	peEx4718[rgef-1p::cas9::sl2::cfp (30), U6p::gRNA (plc-1 #2) (50), myo-3p::venus (10)]	This study
JN4719	peEx4719[rgef-1p::cas9::sl2::cfp (30), U6p::gRNA (plc-1 #2) (50), myo-3p::venus (10)]	This study
JN4720	peEx4720[rgef-1p::cas9::sl2::cfp (30), U6p::gRNA (egl-8 #1) (50), myo-3p::venus (10)]	This study
JN4721	peEx4721[rgef-1p::cas9::sl2::cfp (30), U6p::gRNA (egl-8 #1) (50), myo-3p::venus (10)]	This study
JN4722	peEx4722[rgef-1p::cas9::sl2::cfp (30), U6p::gRNA (egl-8 #2) (50), myo-3p::venus (10)]	This study
JN4723	peEx4723[rgef-1p::cas9::sl2::cfp (30), U6p::gRNA (egl-8 #2) (50), myo-3p::venus (10)]	This study
